# Supplementary material for: Unlocking the Bioactive Power of Alchemilla subcrenata Buser via Optimized Green Extraction
Source: Plants (Basel). 2026 Jul 13;15(14):2161. doi: 10.3390/plants15142161 (PMC13416287; doi:10.3390/plants15142161)
Supplement: Supplementary file 1 [file plants-15-02161-s001.zip]

Archive with 1 entries (1 files):
- plants-4395471-supplementary.pdf
